# Supplementary material for: A small molecule promotes cartilage extracellular matrix generation and inhibits osteoarthritis development
Source: Nat Commun. 2019 Apr 23;10:1914. doi: 10.1038/s41467-019-09839-x (PMC6478911; doi:10.1038/s41467-019-09839-x)
Supplement: Supplementary file 3 — Source Data Figure 1 [file 41467_2019_9839_MOESM3_ESM.xlsx]

## Sheet: Panel e
1 d	Vehicle (%)	BNTA (0.01 μM, %)	BNTA (0.1 μM, %)	BNTA (1 μM, %)	BNTA (10 μM, %)
	32.92	41.21	37.15	36.27	34.16
	32.66	36.31	35.15	36.27	34.03
	31.89	34.14	34.7	35.72	33.41
	31.86	33.74	34.5	35.71	33.01
	31.74	32.39	33.5	34.02	32.28
	31.71	31.53	33.32	33.56	32
	31.55	31.39	32.83	33.15	31.81
	31.49	31.17	32.25	32.16	31.55
	31.26	30.2	32.02	31.95	31.48
	31.08	30.04	31.41	31.83	31.45
	30.75	29.48	30.82	31.6	31.29
	30.69	29.48	30.58	30.85	30.96
	29.84	28.57	29.6	29.78	30.43
	29.58	27.28	29.16	29.63	29.65
n	14	14	14	14	14
Mean	31.3578	31.9234	32.6423	33.036	31.9657
SD	0.936298	3.57604	2.26227	2.30315	1.30747
SE	0.250236	0.955738	0.604617	0.615541	0.349435
3 d	Vehicle (%)	BNTA (0.01 μM, %)	BNTA (0.1 μM, %)	BNTA (1 μM, %)	BNTA (10 μM, %)
	37.43	39.02	37.68	40.93	41.53
	37.24	38.92	37.52	37.88	41.02
	37.12	38.24	37.46	36.25	40.18
	37.03	38.24	37.11	36.06	39.88
	37	37.98	36.53	35.94	39.61
	36.98	37.67	36.17	35.56	38.65
	36.72	36.85	36.1	35.23	38.33
	35.65	36.6	35.96	35.18	38.08
	35.2	36.11	35.96	34.37	38.06
	35.14	35.31	35.73	34.36	37.8
	34.85	35.14	35.39	34.23	37.63
	34.05	33.6	35.24	34.04	37.54
	33.28	32.04	34.52	34.03	37.03
	33.1	29.62	31.74	33.6	36.31
n	14	14	14	14	14
Mean	35.7719	36.0951	35.9368	35.5468	38.6893
SD	1.52176	2.75571	1.52284	1.92953	1.53233
SE	0.406707	0.736496	0.406996	0.515688	0.409533
5 d	Vehicle (%)	BNTA (0.01 μM, %)	BNTA (0.1 μM, %)	BNTA (1 μM, %)	BNTA (10 μM, %)
	60.33	58.52	63.88	63.1	63.88
	56.85	58.3	63.49	59.61	63.44
	56.55	55.9	62.97	55.27	62.38
	55.33	55.66	62.33	54.76	60.89
	53.13	55.05	59.58	53.13	59.89
	52.92	54.99	57.94	51.9	59.88
	51.71	54.59	57.74	51.83	58.55
	51.12	52.91	55.48	51.23	57.58
	50.76	52.43	54.56	50.9	56.64
	50.58	48.95	53.55	50.82	56.54
	50.53	47.63	52.94	50.17	56.35
	49.44	47.2	52.73	49.55	55.53
	48.84	46.64	49.53	48.58	55.42
	47.11	45.66	48.54	47.95	54.29
n	14	14	14	14	14
Mean	52.5162	52.4584	56.8045	52.7715	58.6602
SD	3.61693	4.42285	5.14017	4.23485	3.12008
SE	0.966664	1.18206	1.37377	1.13181	0.833877
7 d	Vehicle (%)	BNTA (0.01 μM, %)	BNTA (0.1 μM, %)	BNTA (1 μM, %)	BNTA (10 μM, %)
	61.54	57.72	65.55	58.4	65.35
	60.16	57.01	55.65	57.31	64.87
	59.36	56.74	55.4	57.16	64.72
	59.23	56.63	55.04	55.17	63.68
	56.52	56.56	54.07	54.64	63.56
	56.37	56.49	53.92	54.56	63.33
	56.16	55.94	53.54	53.52	62.08
	54.7	54.04	53.4	52.89	61.72
	54.23	53.74	52.27	52.64	61.6
	52.2	52.95	51.19	51.95	61.53
	51.97	52.45	51.17	51.49	61.05
	51.49	52.4	50.46	51.19	56.93
	50.94	51.5	50.38	51.16	55.61
	49.95	51.14	48.41	48.68	53.85
n	14	14	14	14	14
Mean	55.344	54.6642	53.6038	53.6258	61.421
SD	3.74314	2.29063	4.05126	2.7528	3.5461
SE	1.0004	0.612196	1.08275	0.735718	0.947736

## Sheet: Panel f
COL2A1	BNTA (-)	BNTA (10 nM)	BNTA (100 nM)	BNTA (1 μM)	BNTA (10 μM)
	0.84041	1.46011	1.55712	1.78015	0.899096
	0.997999	1.33124	1.4242	1.57537	1.0848
	1.18248	1.69203	1.53852	1.36294	1.38316
	1.13363	1.63974	1.51177	2.20264	1.21347
	1.00737	1.34207	1.86566	1.90368	1.12399
	0.876154	1.39822	1.96019	1.81278	1.20103
n	6	6	6	6	6
Mean	1.00634	1.47723	1.64291	1.77292	1.15092
SD	0.135485	0.154056	0.216134	0.286535	0.160543
SE	0.0553113	0.062893	0.0882364	0.116977	0.0655415
ACAN	BNTA (-)	BNTA (10 nM)	BNTA (100 nM)	BNTA (1 μM)	BNTA (10 μM)
	0.79975	0.852034	2.68425	2.11775	0.977234
	1.03737	1.03981	2.61454	1.90031	0.981713
	1.21211	1.27615	2.68325	1.88277	1.13447
	0.990165	1.41965	2.88717	2.2904	1.41525
	1.017	1.27346	2.85931	2.2913	1.27038
	0.978632	1.17557	2.67311	2.23438	1.31454
n	6	6	6	6	6
Mean	1.00584	1.17278	2.7336	2.11949	1.18227
SD	0.132004	0.201163	0.111528	0.18762	0.181157
SE	0.0538904	0.0821245	0.045531	0.0765956	0.0739569
PRG4	BNTA (-)	BNTA (10 nM)	BNTA (100 nM)	BNTA (1 μM)	BNTA (10 μM)
	0.894517	1.12081	1.25408	2.65123	1.11823
	0.977185	1.17003	1.49144	1.76845	1.23365
	1.14237	1.75706	1.13936	1.59413	1.49429
	0.91418	1.22852	2.31724	2.80504	1.20697
	0.908255	1.16109	1.84442	2.03426	2.17556
	1.20247	1.53708	2.08532	1.94727	1.21212
n	6	6	6	6	6
Mean	1.0065	1.3291	1.68864	2.1334	1.4068
SD	0.132994	0.258239	0.470362	0.487385	0.397423
SE	0.0542948	0.105425	0.192025	0.198974	0.162247
SOX9	BNTA (-)	BNTA (10 nM)	BNTA (100 nM)	BNTA (1 μM)	BNTA (10 μM)
	0.901046	1.63521	1.70162	1.81482	1.3057
	0.838245	1.98395	2.23184	2.41679	1.62334
	1.18236	1.55168	2.09191	1.85609	1.60801
	1.0798	1.97184	1.75964	1.76228	1.53426
	0.959678	1.73282	2.12361	2.44336	1.8729
	1.05944	1.93529	2.68642	1.94529	1.36785
n	6	6	6	6	6
Mean	1.00343	1.8018	2.09917	2.03977	1.55201
SD	0.127017	0.187074	0.356774	0.308318	0.203023
SE	0.0518546	0.0763725	0.145652	0.12587	0.0828839

## Sheet: Panel g
Col2a1	BNTA (-)	BNTA (10 nM)	BNTA (100 nM)	BNTA (1 μM)	BNTA (10 μM)
	1.04677	1.43209	1.74555	1.44008	0.716919
	1.07852	0.884338	2.4196	1.07	0.628033
	1.13533	1.21659	1.67664	1.67641	0.778633
	0.86906	0.976827	1.75874	1.8278	1.01733
	0.894391	1.03178	2.44984	2.99939	2.12045
	1.00346	0.976477	1.53237	1.79693	1.22655
n	6	6	6	6	6
Mean	1.00459	1.08635	1.93046	1.80177	1.08132
SD	0.10474	0.202165	0.398894	0.650693	0.55405
SE	0.0427597	0.0825334	0.162848	0.265644	0.22619
Acan	BNTA (-)	BNTA (10 nM)	BNTA (100 nM)	BNTA (1 μM)	BNTA (10 μM)
	0.99748	1.83741	1.748	1.35829	1.30693
	1.35091	1.20696	2.7596	3.22266	1.02599
	0.885142	1.57464	3.19547	2.13668	1.22692
	0.938301	2.76416	3.25989	1.86463	1.29359
	1.02729	1.06421	1.61177	1.82599	1.46541
	0.869781	1.25055	1.58994	1.372	1.00409
n	6	6	6	6	6
Mean	1.01333	1.615	2.36167	1.96333	1.22167
SD	0.17603	0.627527	0.800385	0.686285	0.178932
SE	0.0718641	0.256187	0.326756	0.280175	0.0730487
Prg4	BNTA (-)	BNTA (10 nM)	BNTA (100 nM)	BNTA (1 μM)	BNTA (10 μM)
	1.00646	3.34092	1.54989	1.44982	0.770681
	0.928558	2.95915	1.48242	3.14062	1.18907
	1.10655	1.43558	1.54261	1.90455	0.878839
	0.967527	3.73994	3.4806	1.9243	0.89217
	1.26541	0.871504	2.00172	4.04017	2.57239
	0.790255	1.228	2.53655	1.66623	2.84704
n	6	6	6	6	6
Mean	1.01079	2.26251	2.09896	2.35428	1.52503
SD	0.162042	1.22638	0.787529	1.01382	0.932166
SE	0.0661534	0.500666	0.321507	0.413891	0.380555
Sox9	BNTA (-)	BNTA (10 nM)	BNTA (100 nM)	BNTA (1 μM)	BNTA (10 μM)
	1.13677	2.53536	4.63167	2.51347	2.09482
	1.09084	1.95082	5.60522	5.57615	1.65285
	0.991232	4.68681	3.01216	3.68463	1.72014
	0.950149	2.60675	5.39089	3.29194	1.67041
	1.16651	1.47917	2.6101	3.45294	2.35414
	0.734016	1.07423	1.95811	2.32205	1.304
n	6	6	6	6	6
Mean	1.01167	2.39	3.86833	3.47167	1.79667
SD	0.162039	1.27475	1.54213	1.16388	0.369414
SE	0.0661522	0.520416	0.629573	0.475152	0.150813
