# Supplementary material for: A small molecule promotes cartilage extracellular matrix generation and inhibits osteoarthritis development
Source: Nat Commun. 2019 Apr 23;10:1914. doi: 10.1038/s41467-019-09839-x (PMC6478911; doi:10.1038/s41467-019-09839-x)
Supplement: Supplementary file 4 — Source Data Figure 2 [file 41467_2019_9839_MOESM4_ESM.xlsx]

## Sheet: Panel b
2 w	Vehicle	BNTA (0.01 μM)	BNTA (0.1 μM)	BNTA (1 μM)
	255226	234907	405313	370450
	242252	248802	365527	469964
	263155	249801	429536	407013
	225955	463535	427410	279454
	246910	232596	462597	381517
	319027	469834	406087	486966
	221064	248232	416020	422946
	321724	474039	499384	298834
n	8	8	8	8
Mean	261914	327718	426484	389643
SD	38653.9	117310	40210.6	73830.2
SE	13666.2	41475.5	14216.6	26102.9
3 w	Vehicle	BNTA (0.01 μM)	BNTA (0.1 μM)	BNTA (1 μM)
	126367	220046	621257	188207
	87710	240784	336302	300536
	138420	161259	609106	224857
	165691	193820	340329	240147
	53242	180229	566277	267605
	90893	188240	400447	218376
	60709	259426	172050	170585
	41256	287231	453089	291433
n	8	8	8	8
Mean	95536	216379	437357	237718
SD	44307.6	43306	156553	46641.8
SE	15665.1	15311	55349.8	16490.4

## Sheet: Panel c
2 w	Vehicle (%)	BNTA (0.01 μM, %)	BNTA (0.1 μM, %)	BNTA (1 μM, %)
	50	60	80	80
	75	75	100	82.5
	52.5	70	75	70
	45	72	65	72.5
	45.21	52.86	77.33	75.34
	66.23	74.65	100	79.22
	46.84	55.71	71.83	68.06
	46.84	65.71	55.56	71.25
n	8	8	8	8
Mean	53.4513	65.7417	78.09	74.8586
SD	11.1324	8.63435	15.548	5.24486
SE	3.9359	3.05271	5.49706	1.85434
3 w	Vehicle (%)	BNTA (0.01 μM, %)	BNTA (0.1 μM, %)	BNTA (1 μM, %)
	22.5	47.5	100	52.5
	27.5	67.5	100	72.5
	37.5	77.5	70	37.5
	37.5	45	40	65
	25.3	47.5	100	64.71
	29.33	62.35	100	65.33
	21.13	76.81	87.01	51.9
	40	51.9	72.15	76
n	8	8	8	8
Mean	30.0952	59.5079	83.6456	60.6797
SD	7.33081	13.373	21.727	12.6054
SE	2.59183	4.72807	7.68167	4.45668

## Sheet: Panel e
COL2A1	Vehicle	BNTA (0.1 μM)
	0.615109	5.98157
	1.35943	14.6876
	1.16265	16.9339
	0.644549	9.04905
	1.54174	7.79632
n	5	5
Mean	1.0647	10.8897
SD	0.419132	4.69051
SE	0.187442	2.09766
ACAN	Vehicle	BNTA (0.1 μM)
	0.730534	4.57392
	0.883268	5.31035
	1.58116	9.20838
	0.771635	7.13511
	1.27019	8.31058
n	5	5
Mean	1.04736	6.90767
SD	0.366717	1.95646
SE	0.164001	0.874956
PRG4	Vehicle	BNTA (0.1 μM)
	0.62399	1.44794
	0.985088	1.5545
	1.06114	1.53245
	1.34752	1.20476
	1.13772	1.85447
n	5	5
Mean	1.03109	1.51882
SD	0.264693	0.233333
SE	0.118374	0.104349
SOX9	Vehicle	BNTA (0.1 μM)
	1.06353	2.29703
	0.573938	2.4397
	1.31566	2.52383
	0.953979	1.8695
	1.22337	1.48374
n	5	5
Mean	1.0261	2.12276
SD	0.288883	0.437083
SE	0.129192	0.19547
HSPG2	Vehicle	BNTA (0.1 μM)
	0.722152	7.41972
	0.840778	11.2506
	1.08389	16.1998
	1.01072	12.3762
	1.50396	2.54518
n	5	5
Mean	1.0323	9.9583
SD	0.299359	5.19306
SE	0.133877	2.32241
IL6	Vehicle	BNTA (0.1 μM)
	0.913349	0.291899
	1.59227	0.78629
	0.95498	0.777728
	0.770721	0.60978
	1.07783	0.612069
n	5	5
Mean	1.06183	0.615554
SD	0.316161	0.200155
SE	0.141392	0.0895122
CCL2	Vehicle	BNTA (0.1 μM)
	1.28838	0.217081
	0.813389	0.22501
	1.9092	0.369558
	1.00781	0.20875
	0.55993	0.382821
n	5	5
Mean	1.11574	0.280644
SD	0.517536	0.0875355
SE	0.231449	0.0391471

## Sheet: Panel f
GAG/weight (μg/mg)
	Vehicle	BNTA (0.1 μM)	BNTA (1 μM)
	5.28	8.98	7.22
	5.02	8.7	7.65
	5.19	8.25	7.88
	5.8	8.33	6.01
	5.62	7.5	5.43
	5.51	6.66	5.93
n	6	6	6
Mean	5.40291	8.06986	6.6864
SD	0.29075	0.852538	1.02416
SE	0.118698	0.348047	0.418111
DNA/weight (μg/mg)
	Vehicle	BNTA (0.1 μM)	BNTA (1 μM)
	1.66	3.08	2.12
	1.67	2.99	2.13
	1.68	3.07	2.12
	2.13	2.43	1.97
	2.13	2.52	1.98
	2.11	2.11	1.99
n	6	6	6
Mean	1.89883	2.70045	2.05161
SD	0.247607	0.403059	0.0785929
SE	0.101085	0.164548	0.0320854
