# Supplementary material for: A small molecule promotes cartilage extracellular matrix generation and inhibits osteoarthritis development
Source: Nat Commun. 2019 Apr 23;10:1914. doi: 10.1038/s41467-019-09839-x (PMC6478911; doi:10.1038/s41467-019-09839-x)
Supplement: Supplementary file 5 — Source Data Figure 3 [file 41467_2019_9839_MOESM5_ESM.xlsx]

## Sheet: Panel b
OARSI score	Normal	Sham	Vehicle	BNTA (0.015 mg/kg)	BNTA (0.15 mg/kg)	BNTA (1.5 mg/kg)
	0	0	1	1	6	6
	0	0	6	2	3	2
	0	0	16	2	3	1
	0	0	16	1	3	1
	0	0	6	6	1	6
	0	0	6	4	3	1
	0	0	9	8	6	1
	0	0	12	3	3	8
n	8	8	8	8	8	8
Mean	0	0	9	3.375	3.5	3.25
SD	0	0	5.31843	2.50357	1.69031	2.91548
SE	0	0	1.88035	0.885145	0.597614	1.03078

## Sheet: Panel d
OARSI score	Normal	Sham	Vehicle	BNTA (0.015 mg/kg)	BNTA (0.15 mg/kg)	BNTA (1.5 mg/kg)
	0	0	15	4	8	3
	0	0	12	4	6	9
	0	1	12	6	10	6
	0	0	12	1	4	9
	0	0	8	8	4	9
	0	0	10	6	4	9
	0	0	8	2	4	1
	0	0	12	3	4	1
n	8	8	8	8	8	8
Mean	0	0.125	11.125	4.25	5.5	5.875
SD	0	0.353553	2.3566	2.31455	2.32993	3.68152
SE	0	0.125	0.833185	0.818317	0.823754	1.30161

## Sheet: Panel e
Response time (4 w)	Normal	Vehicle	BNTA (0.015 mg/kg)	BNTA (0.15 mg/kg)	BNTA (1.5 mg/kg)
	4	3	4.4	4.9	5.3
	6	2.4	3.5	4	3.6
	4.3	3.2	3.2	3.5	4.6
	6.4	2.8	3.2	3.4	4.5
	6	2.4	3.3	3.5	5.4
	6.2	2.1	3.8	3.8	5.7
	5.1	2	2.8	3.5	5.3
	6.3	2.1	4.3	5.4	4.6
n	8	8	8	8	8
Mean	5.5375	2.5	3.5625	4	4.875
SD	0.947082	0.450397	0.562996	0.748331	0.679811
SE	0.334844	0.159239	0.199049	0.264575	0.240349
Response time (8 w)	Normal	Vehicle	BNTA (0.015 mg/kg)	BNTA (0.15 mg/kg)	BNTA (1.5 mg/kg)
	4.8	2.5	3.4	3.9	3.5
	4.4	2.3	3	3.8	3.7
	5	3	4.2	3.4	4.5
	5.4	3	4.5	4.1	3.8
	4.7	3.5	4	4.5	5
	4.9	1.4	2.8	3.9	5
	5.9	2	4.5	4.5	4.5
	5.5	2.3	4	3.9	3.8
n	8	8	8	8	8
Mean	5.075	2.5	3.8	4	4.225
SD	0.489168	0.659004	0.656832	0.36645	0.599404
SE	0.172947	0.232993	0.232225	0.12956	0.211921

## Sheet: Panel f
Weight bearing (4 w)	Normal	Vehicle	BNTA (0.015 mg/kg)	BNTA (0.15 mg/kg)	BNTA (1.5 mg/kg)
	8	94	50	45	35
	7	85	52	48	27
	-1	99	36	28	26
	-3	67	33	27	41
	5	84	29	38	30
	-6	71	55	33	21
	4	76	45	43	24
	-4	66	48	39	37
n	8	8	8	8	8
Mean	1.25	80.25	43.5	37.625	30.125
SD	5.39179	12.3027	9.60655	7.74481	6.93722
SE	1.90629	4.34967	3.39643	2.73821	2.45268
weight bearing (8 w)	Normal	Vehicle	BNTA (0.015 mg/kg)	BNTA (0.15 mg/kg)	BNTA (1.5 mg/kg)
	-9	94	36	20	31
	9	93	41	42	23
	3	96	45	64	54
	5	127	51	25	35
	-11	123	43	67	44
	-8	111	65	37	27
	1	113	48	33	24
	-5	121	38	42	29
n	8	8	8	8	8
Mean	-1.875	109.75	45.875	41.25	33.375
SD	7.35697	13.7815	9.17197	16.8332	10.703
SE	2.60108	4.87248	3.24278	5.95144	3.78407
