# Supplementary material for: A small molecule promotes cartilage extracellular matrix generation and inhibits osteoarthritis development
Source: Nat Commun. 2019 Apr 23;10:1914. doi: 10.1038/s41467-019-09839-x (PMC6478911; doi:10.1038/s41467-019-09839-x)
Supplement: Supplementary file 6 — Source Data Figure 4 [file 41467_2019_9839_MOESM6_ESM.xlsx]

## Sheet: Panel a
Col2a1	Sham	Vehicle	BNTA (1.5 mg/kg)			Il6	Sham	Vehicle	BNTA (1.5 mg/kg)
	0.66	0.2	1.23				0.54	5.25	0.6
	1.17	0.48	1.49				1.49	7.02	1.07
	1.47	0.93	1.59				1.56	9.76	2.07
	0.99	0.28	1.99				2	6.24	4.51
	0.85	0.54	3.03				0.33	6.2	0.37
n	5	5	5			n	5	5	5
Mean	1.02789	0.485906	1.86822			Mean	1.18601	6.8936	1.72382
SD	0.310654	0.286528	0.70646			SD	0.713866	1.72204	1.68699
SE	0.138929	0.128139	0.315939			SE	0.319251	0.770121	0.754446
Acan	Sham	Vehicle	BNTA (1.5 mg/kg)			Adamts1	Sham	Vehicle	BNTA (1.5 mg/kg)
	0.77	0.37	0.99				0.75	3.82	0.93
	1.03	0.54	1.15				0.88	5.77	2.23
	1.1	0.6	1.25				1.17	6.8	3.36
	1.82	0.19	1.37				1.3	2.45	4
	0.61	0.47	1.12				0.86	2.9	1.72
n	5	5	5			n	5	5	5
Mean	1.06657	0.432367	1.17397			Mean	0.992484	4.34818	2.44568
SD	0.466805	0.161335	0.143957			SD	0.233817	1.87339	1.23784
SE	0.208762	0.0721514	0.0643797			SE	0.104566	0.837805	0.553581
Sox9	Sham	Vehicle	BNTA (1.5 mg/kg)			Adamts5	Sham	Vehicle	BNTA (1.5 mg/kg)
	0.95	0.6	1.31				0.69	2.81	0.99
	1.13	0.46	1.54				0.72	3.93	1.81
	0.87	0.57	1.44				1.14	5.61	2.36
	1.14	0.47	1.17				1.19	2.45	3.48
	0.93	0.13	1.27				1.44	2.66	2.04
n	5	5	5			n	5	5	5
Mean	1.00423	0.445524	1.34771			Mean	1.03722	3.49099	2.13389
SD	0.12273	0.186379	0.14636			SD	0.321995	1.31607	0.905693
SE	0.0548867	0.0833513	0.0654544			SE	0.144	0.588563	0.405038
Prg4	Sham	Vehicle	BNTA (1.5 mg/kg)			Mmp13	Sham	Vehicle	BNTA (1.5 mg/kg)
	0.88	0.11	0.56				0.29	1.87	0.17
	0.9	0.15	1.1				1.59	6.58	1.57
	1.08	0.36	1.26				3.1	7.73	1.71
	1.1	0.19	1.46				0.34	1.6	2.66
	1.04	0.33	1.43				2.04	7.03	1.41
n	5	5	5			n	5	5	5
Mean	1.00138	0.229396	1.16294			Mean	1.47234	4.96118	1.50605
SD	0.101944	0.109717	0.366806			SD	1.18803	2.97643	0.888723
SE	0.0455909	0.0490671	0.16404			SE	0.531303	1.3311	0.397449
Ccl2	Sham	Vehicle	BNTA (1.5 mg/kg)			Mmp3	Sham	Vehicle	BNTA (1.5 mg/kg)
	0.77	1.89	0.22				0.47	0.73	1.73
	1.56	2.74	0.91				1.1	0.52	1.23
	1.71	3.88	1.46				1.56	1.39	1.77
	0.27	2.8	1.71				0.84	1.46	0.53
	1.64	3.75	1.95				1.39	1.03	1.5
n	5	5	5			n	5	5	5
Mean	1.19047	3.01318	1.24696			Mean	1.07028	1.02563	1.35229
SD	0.639983	0.817211	0.693963			SD	0.432363	0.408239	0.508792
SE	0.286209	0.365468	0.310349			SE	0.193359	0.18257	0.227539
Il11	Sham	Vehicle	BNTA (1.5 mg/kg)
	0.87	0.49	0.67
	0.29	0.69	1.2
	0.38	0.87	0.87
	0.84	0.45	1.66
	0.86	0.32	4.43
n	5	5	5
Mean	0.647301	0.563724	1.76509
SD	0.288272	0.215522	1.53603
SE	0.128919	0.0963845	0.686932

## Sheet: Panel b
Col2a1	Sham	Vehicle	BNTA (1.5 mg/kg)			Il6	Sham	Vehicle	BNTA (1.5 mg/kg)
	0.96	0.15	1.38				0.72	1.28	0.47
	1.3	0.2	1.44				1.96	1.29	0.75
	1.4	0.47	2.02				1.81	3.56	0.88
	0.8	0.38	2.32				1.21	3.24	1.3
	0.69	0.6	1.36				0.32	1.68	0.48
n	5	5	5			n	5	5	5
Mean	1.03265	0.360125	1.70263			Mean	1.20448	2.21083	0.774099
SD	0.309381	0.184926	0.441878			SD	0.699927	1.10436	0.341776
SE	0.13836	0.0827015	0.197614			SE	0.313017	0.493887	0.152847
Acan	Sham	Vehicle	BNTA (1.5 mg/kg)			Adamts1	Sham	Vehicle	BNTA (1.5 mg/kg)
	1.04	0.19	0.98				0.92	1.35	0.43
	1.12	0.49	1.39				1.02	3.63	1.17
	1.18	0.55	1.59				1.13	4.57	1.26
	0.82	0.67	2.43				0.76	2.32	1.71
	0.87	0.38	1.21				1.32	1.91	1.08
n	5	5	5			n	5	5	5
Mean	1.00683	0.45624	1.52212			Mean	1.03067	2.75342	1.12947
SD	0.157116	0.181775	0.557126			SD	0.210716	1.31586	0.458806
SE	0.0702645	0.0812924	0.249154			SE	0.0942349	0.588472	0.205184
Sox9	Sham	Vehicle	BNTA (1.5 mg/kg)			Adamts5	Sham	Vehicle	BNTA (1.5 mg/kg)
	0.98	0.24	0.75				0.78	3.68	1.44
	1.07	0.44	0.86				1.22	6.16	1.48
	0.84	0.34	0.7				1.28	6.72	2.95
	1.08	0.38	0.63				0.74	3.06	2.96
	1.06	0.34	1.58				1.18	3.29	1.4
n	5	5	5			n	5	5	5
Mean	1.00576	0.349245	0.90485			Mean	1.03891	4.5814	2.04709
SD	0.0999546	0.0735281	0.387528			SD	0.259171	1.72365	0.83151
SE	0.044701	0.0328828	0.173308			SE	0.115905	0.770839	0.371862
Prg4	Sham	Vehicle	BNTA (1.5 mg/kg)			Mmp13	Sham	Vehicle	BNTA (1.5 mg/kg)
	0.85	0.26	1.63				0.5	1.32	0.1
	0.95	0.32	1.69				0.98	2.93	0.14
	1.13	0.33	2.23				2.04	4.05	0.72
	0.7	0.64	3.43				1.51	3.24	0.8
	1.66	0.41	2				0.6	2.08	2.39
n	5	5	5			n	5	5	5
Mean	1.05592	0.391151	2.1963			Mean	1.1273	2.72727	0.829991
SD	0.369926	0.149005	0.729782			SD	0.645317	1.05535	0.928628
SE	0.165436	0.0666372	0.326369			SE	0.288595	0.471968	0.415295
Ccl2	Sham	Vehicle	BNTA (1.5 mg/kg)			Mmp3	Sham	Vehicle	BNTA (1.5 mg/kg)
	0.35	9.48	0.4				0.51	4.33	1.36
	1.02	11.57	0.71				1.08	10.36	1.38
	2.06	3.3	0.85				1.69	2.14	0.81
	2.26	3.41	4.36				0.61	2.14	1.02
	0.55	4.33	1.67				1.79	2.23	1.57
n	5	5	5			n	5	5	5
Mean	1.24895	6.41791	1.5977			Mean	1.13422	4.24024	1.22649
SD	0.868099	3.8438	1.61272			SD	0.594028	3.54937	0.304576
SE	0.388226	1.719	0.72123			SE	0.265658	1.58733	0.136211
Il11	Sham	Vehicle	BNTA (1.5 mg/kg)
	0.42	0.69	0.45
	0.59	1.29	0.49
	0.94	1.48	0.88
	2.14	1.15	1.13
	1.95	2.44	3.48
n	5	5	5
Mean	1.20869	1.4102	1.28452
SD	0.78941	0.646746	1.25682
SE	0.353035	0.289234	0.562066

## Sheet: Panel c
Elastic modulus	Sham	Vehicle	BNTA (1.5 mg/kg)
	54.63	73.31	59.1
	100.92	10.17	44.32
	61.13	26.99	60.61
	55.96	40.57	80.51
	90.2	48.17	87.33
	105.61	48.65	69.81
n	6	6	6
Mean	79.1047	41.3088	66.9462
SD	24.7646	21.4503	15.6286
SE	10.1101	8.75705	6.38035
Hardness	Sham	Vehicle	BNTA (1.5 mg/kg)
	0.94	0.11	0.4
	0.72	0.39	0.7
	0.39	0.19	0.37
	0.45	0.12	0.82
	0.67	0.22	0.28
	0.74	0.27	0.86
n	6	6	6
Mean	0.650833	0.2185	0.571833
SD	0.20173	0.105428	0.252979
SE	0.0823559	0.0430409	0.103278

## Sheet: Panel f
BV/TV (4 w)					Tb.Pf (4 w)
	Vehicle	BNTA (1.5 mg/kg)				Vehicle	BNTA (1.5 mg/kg)
	47.432	33.4471				1.3	-1.19
	44.9591	34.1615				3.73	-0.94
	43.4783	27.8481				3	-0.9
	45.3237	35.8362				2.77	-0.08
n	4	4			n	4	4
Mean	45.2983	32.8232			Mean	2.69875	-0.77725
SD	1.63105	3.46458			SD	1.01949	0.481755
SE	0.815527	1.73229			SE	0.509743	0.240877
BV/TV (8 w)					Tb.Pf (8 w)
	Vehicle	BNTA (1.5 mg/kg)				Vehicle	BNTA (1.5 mg/kg)
	67.4603	49.226				4.86	0.47
	51.4673	47.1098				3.46	0.96
	70.6037	44.0191				1.48	0.21
	60.6897	47.9452				2.8	-0.27
n	4	4			n	4	4
Mean	62.5552	47.075			Mean	3.15025	0.3425
SD	8.47075	2.21537			SD	1.4064	0.512497
SE	4.23537	1.10768			SE	0.703199	0.256249
