# Supplementary material for: A small molecule promotes cartilage extracellular matrix generation and inhibits osteoarthritis development
Source: Nat Commun. 2019 Apr 23;10:1914. doi: 10.1038/s41467-019-09839-x (PMC6478911; doi:10.1038/s41467-019-09839-x)
Supplement: Supplementary file 7 — Source Data Figure 6 [file 41467_2019_9839_MOESM7_ESM.xlsx]

## Sheet: Panel c
Rat OA model (4 w)	Sham	Vehicle	BNTA (1.5 mg/kg)
	0.79	0.46	1.03
	1.1	0.48	1.45
	1.11	0.89	1.5
	1.17	0.13	2.4
	0.88	0.4	2.37
n	5	5	5
Mean	1.00966	0.47326	1.74943
SD	0.165439	0.272829	0.606115
SE	0.0739864	0.122013	0.271063
Human OA explants	Vehicle	BNTA (100 nM)
	0.904458	2.31667
	1.39609	1.73842
	0.925823	2.23474
	0.975087	2.27187
	0.869833	1.915
n	5	5
Mean	1.016	2.094
SD	0.218472	0.254814
SE	0.0977036	0.113956
OA chondrocytes	BNTA (-)	BNTA (0.01 μM)	BNTA (0.1 μM)	BNTA (1 μM)	BNTA (10 μM)
	1.06172	2.24004	1.6832	1.12342	1.47213
	0.880151	1.50674	2.70838	2.96584	1.13359
	0.912054	1.80322	1.83327	1.2255	1.27948
	1.17187	1.20726	1.26761	2.27948	1.09225
	1.13603	2.01412	2.60913	3.06476	1.94386
	0.879782	1.15972	2.2582	1.71489	1.2896
n	6	6	6	6	6
Mean	1.00693	1.65518	2.05996	2.06232	1.36848
SD	0.13275	0.4384	0.562581	0.845092	0.312224
SE	0.0541948	0.178976	0.229673	0.345007	0.127465

## Sheet: Panel d
SOD (extracellular, U/ml)
IL1β (10 ng/ml)	-	+	+
BNTA (0.1 μM)	-	-	+
	1.26	1.13	1.27
	1.39	1.24	1.45
	1.46	1.3	1.42
	1.39	1.26	1.53
	1.45	1.2	1.36
	1.57	1.32	1.48
n	6	6	6
Mean	1.42153	1.23924	1.42108
SD	0.102268	0.0673746	0.0929728
SE	0.0417509	0.0275056	0.037956
SOD (intracellular, U/ml)
IL1β (10 ng/ml)	-	+	+
BNTA (0.1 μM)	-	-	+
	1.44	1.3	1.46
	1.43	1.27	1.44
	1.47	1.25	1.45
	1.44	1.28	1.39
	1.42	1.31	1.45
	1.39	1.33	1.52
n	6	6	6
Mean	1.43246	1.29023	1.45158
SD	0.0245065	0.0267671	0.0419594
SE	0.0100047	0.0109276	0.0171299

## Sheet: Panel e
Superoxide anions (2 d, U/l)
IL1β (10 ng/ml)	-	+	+
BNTA (0.1 μM)	-	-	+
	-92.9987	-80.9516	-91.6759
	-84.143	-75.3689	-88.4396
	-81.8613	-78.5366	-86.9233
	-83.1169	-77.8517	-87.6348
	-85.8363	-77.0461	-89.392
	-84.7915	-85.7722	-93.63
n	6	6	6
Mean	-85.458	-79.2545	-89.6159
SD	3.93942	3.6829	2.56769
SE	1.60826	1.50354	1.04825
Superoxide anions (3 d, U/l)
IL1β (10 ng/ml)	-	+	+
BNTA (0.1 μM)	-	-	+
	-91.0354	-83.4734	-98.0258
	-89.0086	-85.3559	-100.456
	-92.3237	-88.0024	-99.3472
	-94.6846	-90.7869	-97.9207
	-90.4952	-86.116	-95.4678
	-95.8834	-85.3877	-95.2023
n	6	6	6
Mean	-92.2385	-86.5204	-97.7367
SD	2.61514	2.54897	2.08228
SE	1.06763	1.04061	0.850086

## Sheet: Panel g
Fluorescence intensity
IL1β (10 ng/ml)	-	+	+
BNTA (0.1 μM)	-	-	+
	12.84	31.6	13.62
	15.09	27.72	9.08
	11.84	56.92	5.21
	12.48	20.68	5.81
	15.09	31.35	15.72
	14.66	41.23	16.38
	9.02	29.63	19.91
	6.89	27.54	13.21
	8.26	28.14	16.8
	4.45	26.42	4.5
	19.95	27.77	4.32
	15.72	26.81	6.41
	13.04	23.42	7.6
	15.5	25.7	5.87
	12.99	23.98	12.86
	16.73	23.98	4.61
	13.08	23.08	4.96
	23.3	26.58	13.31
	17.85	25.18	12.02
	15.87	34.16	6.4
	13.69	26.85	7.57
	16.71	37.13	8.72
	6	43.55	9.46
	14.7	29.09	8.38
n	24	24	24
Mean	13.5729	29.9379	9.69708
SD	4.34316	7.97916	4.56704
SE	0.886544	1.62874	0.932243
