# Supplementary material for: A small molecule promotes cartilage extracellular matrix generation and inhibits osteoarthritis development
Source: Nat Commun. 2019 Apr 23;10:1914. doi: 10.1038/s41467-019-09839-x (PMC6478911; doi:10.1038/s41467-019-09839-x)
Supplement: Supplementary file 8 — Source Data Figure 7 [file 41467_2019_9839_MOESM8_ESM.xlsx]

## Sheet: Panel a
Sod3
BNTA (0.1 μM)	-	+	+	+	+
siSOD3	-	-	+	+	+
	0.74	2.15	0.98	1.45	0.85
	1.28	3.04	1.17	1.17	1.77
	1.06	2.62	1.09	1.26	1.06
	1.3	3.75	1.75	1.77	1.71
	1.09	2.45	1.7	1.83	0.76
	0.65	2.98	1.69	1.76	0.25
n	6	6	6	6	6
Mean	1.02006	2.83208	1.3975	1.53921	1.06714
SD	0.274279	0.559738	0.352454	0.284294	0.585257
SE	0.111974	0.228512	0.143889	0.116062	0.23893
Col2a1
BNTA (0.1 μM)	-	+	+	+	+
siSOD3	-	-	+	+	+
	1.04	2.45	1.35	1.23	0.44
	1.31	2.81	0.43	1.01	0.99
	1.13	2.01	1.39	0.99	1.02
	1.14	2.1	0.79	1.07	1.14
	0.84	4.93	0.92	1.04	0.67
	0.68	4.09	1.08	0.62	0.64
n	6	6	6	6	6
Mean	1.02298	3.06636	0.99154	0.992795	0.817897
SD	0.227737	1.18276	0.360968	0.20257	0.271931
SE	0.0929731	0.48286	0.147364	0.082699	0.111015
Acan
BNTA (0.1 μM)	-	+	+	+	+
siSOD3	-	-	+	+	+
	0.72	3.14	1.56	1.75	1.29
	0.97	4.21	1.7	1.47	2.5
	1.42	3.23	1.79	1.4	1.6
	1.48	2.5	1.61	1.86	1.82
	1.17	4.27	1.41	1.84	1
	0.8	3.44	1.66	2.13	0.49
n	6	6	6	6	6
Mean	1.09556	3.46511	1.62125	1.74036	1.45061
SD	0.317906	0.679366	0.130839	0.271106	0.69459
SE	0.129785	0.27735	0.0534148	0.110679	0.283565
Prg4
BNTA (0.1 μM)	-	+	+	+	+
siSOD3	-	-	+	+	+
	1.2	1.93	1.29	0.71	0.46
	0.8	3.05	1.56	0.39	0.76
	1.05	2.76	0.96	0.56	0.56
	1.33	3.03	1.95	0.83	0.96
	1.19	2.15	1.32	0.72	0.4
	0.55	3.39	2.1	0.92	0.11
n	6	6	6	6	6
Mean	1.01878	2.71701	1.52986	0.690065	0.542422
SD	0.292842	0.566301	0.431735	0.189093	0.292392
SE	0.119552	0.231192	0.176255	0.0771968	0.119369
Sox9
BNTA (0.1 μM)	-	+	+	+	+
siSOD3	-	-	+	+	+
	1.74	2.49	1.42	1.23	0.48
	1.09	4.49	0.87	1.01	1.07
	1.35	3.01	1.11	1.32	0.71
	1.09	2.71	1.2	1.37	1.29
	0.89	3.59	1.49	1.23	0.81
	0.4	2.9	0.87	1.22	0.22
n	6	6	6	6	6
Mean	1.0944	3.19913	1.15848	1.22884	0.764063
SD	0.449382	0.735084	0.263081	0.125329	0.387911
SE	0.18346	0.300097	0.107402	0.0511655	0.158364

## Sheet: Panel c
Sod3	Vehicle	SOD3 plasmid
	1.2	2.35
	1.27	3.06
	0.73	1.95
	1.02	2
	0.7	2.4
	1.26	4.61
n	6	6
Mean	1.02944	2.72956
SD	0.258953	1.0057
SE	0.105717	0.410576
Col2a1	Vehicle	SOD3 plasmid
	1.12	1.72
	0.85	2.89
	1.34	2.76
	1.02	5.98
	0.64	1.48
	1.21	4.83
n	6	6
Mean	1.02913	3.27584
SD	0.253542	1.77455
SE	0.103508	0.724457
Acan	Vehicle	SOD3 plasmid
	1.12	1.65
	1.1	2.31
	0.83	1.83
	1.05	2.29
	0.84	2.65
	1.11	3.27
n	6	6
Mean	1.00937	2.33477
SD	0.137616	0.582159
SE	0.0561814	0.237665
Sox9	Vehicle	SOD3 plasmid
	1.16	2.58
	1.27	3.49
	0.62	1.8
	0.89	1.55
	0.86	3.43
	1.39	2.46
n	6	6
Mean	1.03172	2.54948
SD	0.292578	0.80219
SE	0.119445	0.327493
Prg4	Vehicle	SOD3 plasmid
	0.79	1.35
	0.99	2.04
	0.59	4.73
	0.99	1.6
	2.37	3.47
	0.9	3.92
n	6	6
Mean	1.10635	2.85167
SD	0.639173	1.38061
SE	0.260941	0.563633
