# Supplementary material for: A small molecule promotes cartilage extracellular matrix generation and inhibits osteoarthritis development
Source: Nat Commun. 2019 Apr 23;10:1914. doi: 10.1038/s41467-019-09839-x (PMC6478911; doi:10.1038/s41467-019-09839-x)
Supplement: Supplementary file 9 — Source Data Supplementary Figure 1 [file 41467_2019_9839_MOESM9_ESM.xlsx]

## Sheet: rat OA chondrocytes
Col2a1	Vehicle	BNTA (0.1 μM)	GS (500 μM)
	0.73	2.85	3.88
	1.25	3.73	2.53
	1.31	1.83	3.26
	0.59	2.51	2.17
	1.43	3.03	1.69
n	5	5	5
Mean	1.06057	2.7875	2.70354
SD	0.374768	0.69591	0.873848
SE	0.167601	0.311221	0.390797
Acan	Vehicle	BNTA (0.1 μM)	GS (500 μM)
	0.85	2.94	1.53
	0.83	1.97	2.08
	1.51	3.71	2.44
	0.88	3.73	1.6
	0.93	3.09	1.66
n	5	5	5
Mean	1.0006	3.08901	1.86231
SD	0.286345	0.717545	0.388164
SE	0.128057	0.320896	0.173592
Sox9	Vehicle	BNTA (0.1 μM)	GS (500 μM)
	1.14	4.31	1.77
	1.06	2.2	2.31
	0.81	3.3	2.82
	0.7	6.7	1.25
	1.55	5.17	1.28
n	5	5	5
Mean	1.05178	4.33659	1.88585
SD	0.333014	1.72799	0.67542
SE	0.148929	0.772781	0.302057
