# Supplementary material for: A small molecule promotes cartilage extracellular matrix generation and inhibits osteoarthritis development
Source: Nat Commun. 2019 Apr 23;10:1914. doi: 10.1038/s41467-019-09839-x (PMC6478911; doi:10.1038/s41467-019-09839-x)
Supplement: Supplementary file 10 — Source Data Supplementary Figure 2 [file 41467_2019_9839_MOESM10_ESM.xlsx]

## Sheet: rat chondrocytes
1 d	Vehicle (%)	BNTA (0.01 μM, %)	BNTA (0.1 μM, %)	BNTA (1 μM, %)	BNTA (10 μM, %)
	55.42	58.36	53.53	59.45	56.7
	54.27	52.42	52.9	58.39	55.49
	53.78	51.71	51.69	58.15	52.18
	53.59	51.69	51.56	54.97	52.1
	52.16	51.25	51.08	54.48	51.51
	49.91	49.23	50.03	51.72	50.97
	49.59	49.11	49.07	50.15	50.57
	49.12	48.6	48.87	49.81	48.1
	48.06	47.65	48.18	48.75	47.48
	48.05	47.58	47.84	48.54	47.3
	46.95	46.17	47.81	48.39	46.45
	46.52	46.07	47.68	48.19	43.62
	44.87	43.85	47.06	47.18	42.78
	44.05	42.81	46.85	46.97	42.75
n	14	14	14	14	14
Mean	49.7382	49.037	49.5842	51.7957	49.1426
SD	3.61803	3.96515	2.21415	4.43441	4.40926
SE	0.966958	1.05973	0.591757	1.18515	1.17842
3 d	Vehicle (%)	BNTA (0.01 μM, %)	BNTA (0.1 μM, %)	BNTA (1 μM, %)	BNTA (10 μM, %)
	78.79	80.78	83.44	80.56	80.5
	78.46	80.56	82.86	79.99	80.01
	78.42	80.49	81.87	79.61	77.97
	78.35	80	81.77	79.1	76.53
	77.86	79.66	80.52	78.65	76.07
	77.73	78.53	79.48	78.05	75.43
	77.12	78.28	78.96	77.63	74.94
	76.57	77.75	78.93	76.83	74.44
	76.25	77.02	77.82	76.77	74.43
	75.73	76.39	77.06	76.67	74.13
	74.62	76.36	76.97	75.93	74.09
	74.01	75.25	75.35	75.89	73.75
	72.88	75.03	75.2	75.78	73.72
	72.05	74.86	75.14	73.05	73.45
n	14	14	14	14	14
Mean	76.3459	77.9244	78.9555	77.4646	75.6748
SD	2.19937	2.1482	2.84163	2.03192	2.30923
SE	0.587807	0.574131	0.759457	0.543054	0.617169
5 d	Vehicle (%)	BNTA (0.01 μM, %)	BNTA (0.1 μM, %)	BNTA (1 μM, %)	BNTA (10 μM, %)
	89.78	84.79	84.23	83.8	87.41
	87.62	83.86	83.36	83.41	85.48
	84.45	83.69	82.12	83.25	85.22
	83.7	82.83	82.07	82.91	85.11
	83.32	82.45	81.95	82.2	83.64
	83	82.29	81.48	81.89	82.78
	82.87	82.12	81.21	81.89	81.35
	82.84	81.88	81.15	81.61	80.82
	82.16	81.76	81.08	81.6	80.76
	81.07	81.37	80.56	80.29	80.21
	80.88	80.74	79.94	79.86	79.06
	79.98	80.67	79.5	79.52	78.83
	76.55	80.57	79.43	79.39	78.68
	74.19	79.93	78.9	79.28	78.54
n	14	14	14	14	14
Mean	82.3143	82.068	81.2132	81.4916	81.9932
SD	3.92963	1.39136	1.50299	1.57561	2.94683
SE	1.05024	0.371858	0.40169	0.4211	0.787573
7 d	Vehicle (%)	BNTA (0.01 μM, %)	BNTA (0.1 μM, %)	BNTA (1 μM, %)	BNTA (10 μM, %)
	85.8	96.45	89.24	89.88	88.01
	85.57	88.8	88.88	88.7	86.42
	85.07	88.51	88.68	88.62	85.54
	84.8	87.84	88.13	88.25	85.31
	84.46	87.73	88.01	87.31	84.29
	84.44	87.59	87.19	86.8	84.22
	83.86	86.39	87.14	85.89	83.94
	83.64	85.27	86.72	85.49	83.31
	83.3	84.33	86.13	84.17	82.15
	82.96	84.19	85.22	82.57	81.7
	82.9	84	84.68	81.77	80.67
	82.41	83.6	83.74	81.09	80.06
	82.31	83.46	82.86	80.97	79.35
	81.4	83.09	82.38	80.39	79.1
n	14	14	14	14	14
Mean	83.779	86.5169	86.3579	85.1366	83.1476
SD	1.30965	3.50754	2.26107	3.28482	2.73684
SE	0.350019	0.937429	0.604296	0.877906	0.731451
