# Supplementary material for: A small molecule promotes cartilage extracellular matrix generation and inhibits osteoarthritis development
Source: Nat Commun. 2019 Apr 23;10:1914. doi: 10.1038/s41467-019-09839-x (PMC6478911; doi:10.1038/s41467-019-09839-x)
Supplement: Supplementary file 11 — Source Data Supplementary Figure 3 [file 41467_2019_9839_MOESM11_ESM.xlsx]

## Sheet: Panel b
Serum Na+ (1 m)	Vehicle	BNTA (0.015 mg/kg)	BNTA (0.15 mg/kg)	BNTA (1.5 mg/kg)
	142	139	141	135
	140	136	141	141
	136	140	138	140
	135	132	143	142
	140	137	136	136
				143
n	5	5	5	6
Mean	138.6	136.8	139.8	139.5
SD	2.96648	3.11448	2.77489	3.27109
SE	1.32665	1.39284	1.24097	1.33542
Serum K+ (1 m)	Vehicle	BNTA (0.015 mg/kg)	BNTA (0.15 mg/kg)	BNTA (1.5 mg/kg)
	5.38	5.96	6.16	5.11
	5.11	6.07	5.84	5.07
	5.42	5.96	5.3	5.53
	5.25	5.36	5.26	4.78
	5.6	5.08	5.79	5.35
				5.46
n	5	5	5	6
Mean	5.352	5.686	5.67	5.21667
SD	0.18431	0.439067	0.383536	0.282395
SE	0.0824257	0.196357	0.171523	0.115287
Serum urea (1 m)	Vehicle	BNTA (0.015 mg/kg)	BNTA (0.15 mg/kg)	BNTA (1.5 mg/kg)
	4.6	5.4	5.5	5.2
	4.9	5.3	4.9	4.3
	4	4.8	5.1	4.9
	5.3	5.5	5.8	5.3
	4.6	4.9	4.7	5.4
				5.9
n	5	5	5	6
Mean	4.68	5.2	5.2	5.16667
SD	0.476445	0.324037	0.447214	0.535413
SE	0.213073	0.144914	0.2	0.218581

## Sheet: Panel c
Serum Na+ (2 m)	Vehicle	BNTA (0.015 mg/kg)	BNTA (0.15 mg/kg)	BNTA (1.5 mg/kg)
	140	135	135	145
	145	135	136	133
	137	132	138	149
	138	141	133	152
	137	144	142	142
	139	142	143	145
n	6	6	6	6
Mean	139.333	138.167	137.833	144.333
SD	3.01109	4.79236	3.97073	6.56252
SE	1.22927	1.95647	1.62104	2.67914
Serum K+ (2 m)	Vehicle	BNTA (0.015 mg/kg)	BNTA (0.15 mg/kg)	BNTA (1.5 mg/kg)
	6.03	5.55	5.82	6.12
	5.68	5.76	5.15	5.69
	5.57	5.48	5.11	5.91
	5.52	5.74	5.96	5.71
	5.91	6.1	5.68	5.6
	5.99	5.51	5.32	5.71
n	6	6	6	6
Mean	5.78333	5.69	5.50667	5.79
SD	0.22142	0.233067	0.361423	0.190893
SE	0.0903942	0.095149	0.14755	0.0779316
Serum urea (2 m)	Vehicle	BNTA (0.015 mg/kg)	BNTA (0.15 mg/kg)	BNTA (1.5 mg/kg)
	6	6.1	5.5	7.1
	6.5	6.9	5.4	5.5
	6.8	6	6.1	6.4
	6.2	5.4	6.1	5.6
	5.7	7.1	6.3	6.4
	6	5.9	6.2	6.5
n	6	6	6	6
Mean	6.2	6.23333	5.93333	6.25
SD	0.394968	0.643946	0.382971	0.602495
SE	0.161245	0.26289	0.156347	0.245967
