# Supplementary material for: A small molecule promotes cartilage extracellular matrix generation and inhibits osteoarthritis development
Source: Nat Commun. 2019 Apr 23;10:1914. doi: 10.1038/s41467-019-09839-x (PMC6478911; doi:10.1038/s41467-019-09839-x)
Supplement: Supplementary file 12 — Source Data Supplementary Figure 4 [file 41467_2019_9839_MOESM12_ESM.xlsx]

## Sheet: Panel c
Rat OA model (8 w)	Sham	Vehicle	BNTA (1.5 mg/kg)
	0.92	0.47	0.75
	1.02	0.73	0.96
	1.07	0.58	1.03
	0.72	0.74	1.69
	1.39	0.67	1.97
n	5	5	5
Mean	1.02378	0.638116	1.28063
SD	0.2462	0.116644	0.519782
SE	0.110104	0.0521648	0.232454

## Sheet: Panel d
Sod1	BNTA (-)	BNTA (0.01 μM)	BNTA (0.1 μM)	BNTA (1 μM)	BNTA (10 μM)
	1.15	1.55	1.32	0.79	1.15
	1	0.93	1.02	1.2	1.13
	0.89	0.74	1.68	1.98	0.99
	0.67	1.41	1.37	1.32	0.94
	0.98	0.98	1.05	0.9	1.06
	1.5	1.1	0.96	0.99	1.07
n	6	6	6	6	6
Mean	1.03167	1.11833	1.23333	1.19667	1.05667
SD	0.278526	0.306426	0.275512	0.430101	0.0804156
SE	0.113708	0.125098	0.112477	0.175588	0.0328295
Sod2	BNTA (-)	BNTA (0.01 μM)	BNTA (0.1 μM)	BNTA (1 μM)	BNTA (10 μM)
	0.85	1.57	1.07	0.97	0.88
	1.12	0.89	0.81	1.02	0.87
	1.08	1.05	1.19	1.02	1.01
	0.87	0.97	0.91	1.18	1.04
	0.91	1.04	0.74	0.9	0.99
	1.23	1.02	0.87	1.52	0.88
n	6	6	6	6	6
Mean	1.01	1.09	0.931667	1.10167	0.945
SD	0.155306	0.242405	0.168335	0.224715	0.0766159
SE	0.0634035	0.0989613	0.0687225	0.0917394	0.0312783

## Sheet: Panel f
SiSOD3	-	+	+	+
	0.685791	0.291433	0.444084	0.716808
	1.03954	0.303839	0.454493	0.46027
	1.56152	0.356747	0.567985	0.367679
	0.835587	0.289463	0.372118	0.625926
	1.07216	0.332991	0.388219	0.394209
n	5	5	5	5
Mean	1.04	0.314	0.444	0.514
SD	0.329317	0.0304959	0.0779744	0.154045
SE	0.147275	0.0136382	0.0348712	0.0688912
