# Supplementary material for: A small molecule promotes cartilage extracellular matrix generation and inhibits osteoarthritis development
Source: Nat Commun. 2019 Apr 23;10:1914. doi: 10.1038/s41467-019-09839-x (PMC6478911; doi:10.1038/s41467-019-09839-x)
Supplement: Supplementary file 13 — Source Data Supplementary Figure 5 [file 41467_2019_9839_MOESM13_ESM.xlsx]

## Sheet: Sheet1
SOD3
IL1β (10 ng/ml)	-	+	+	+
BNTA (0.1 μM)	-	-	+	+
siSOD3	-	-	-	+
	93.81	83.52	97.68	58.47
	97.03	108.51	130.58	60.44
	146.03	79.01	155.52	68.04
	95.72	99.71	129.15	59.61
	83.82	74.37	110.15	79.26
	129.94	79.74	154.65	75.66
	152.22	107.7	116.71	46.27
	102.4	94.01	158.1	63.94
	146.72	89.77	145.92	65.81
	139.39	98.01	104.56	71.9
	140.13	71.84	134.22	73.35
	84.08	84.78	155.73	65.05
	81.41	100.14	139.03	64.37
	61.6	91.04	108.62	59.87
	154.88	105.05	101.69	75.4
	178.71	90.22	194.77	63.51
	126.63	78.06	107.23	56.11
	112.12	80.6	97.71	78.41
	148.19	78.96	177	56.9
	105.19	93.11	181.09	63.76
	113.83	67.05	199.97	55.05
	118.64	63.25	181.39	54.99
	93.39	45.27	150.37	48.47
	92.62	71.2	161.39	53.22
	96.98	73.75	141.95	74.61
n	25	25	25	25
Mean	115.819	84.3468	141.407	63.6988
SD	29.0801	15.0753	30.9486	9.15828
SE	5.81601	3.01506	6.18971	1.83166
COLII
IL1β (10 ng/ml)	-	+	+	+
BNTA (0.1 μM)	-	-	+	+
siSOD3	-	-	-	+
	148.39	77.25	141.1	76.83
	138.13	91.89	148.44	84.46
	158.05	87.98	194.65	80.8
	185.21	41.71	169	82.17
	123.49	47.01	123.77	57.99
	113.9	43.97	133.36	74.73
	111.23	31.06	158.09	56.26
	102.7	34.71	194.37	52.45
	136.48	47.27	126.08	64.28
	153.77	41.05	116.76	82.91
	132.16	59.28	147.38	90.99
	130.87	66.92	93.15	98.06
	117.51	54.33	115.98	75.28
	147.36	42.28	139.59	84.92
	123.62	55.21	130.1	89.72
	154.98	56.62	111.14	95.52
	112.93	68.81	126.99	97.55
	119.57	51.82	112.82	83.77
	126.48	46.71	143.03	89.12
	108.2	51.3	105.6	69.87
	116.83	59.89	118.49	82.92
	109.09	42.8	112.76	82.56
	119.18	46.9	101.51	53.91
	117.42	54.87	114.69	55.05
	102.03	52.97	110.55	85.74
n	25	25	25	25
Mean	128.383	54.1844	131.576	77.9144
SD	20.2728	14.9713	26.2224	14.0014
SE	4.05457	2.99425	5.24448	2.80028
